# Supplementary material for: Mmp1 Processing of the PDF Neuropeptide Regulates Circadian Structural Plasticity of Pacemaker Neurons
Source: PLoS Genet. 2014 Oct 30;10(10):e1004700. doi: 10.1371/journal.pgen.1004700 (PMC4214601; doi:10.1371/journal.pgen.1004700)
Supplement: Table S1 — Locomotor activity parameters measured in the behavioral experiments. 1× refers to overexpression with one copy of UAS construct while 2×, with two copies of UAS. In UAS (1×) the roman numerals in parenthesis indicate the chromosome of insertion of the UAS line used. Data in Figure 2 corresponds to lines of chromosome II. * Genotypes include expression of UAS-CD8GFP. # Genotypes include expression of UAS-CD8GFP;UAS-Dcr2. (XLS) [file pgen.1004700.s007.xls]

## Sheet: Hoja1
Table S1 Depetris-Chauvin et al.
UAS (1x) *		Rhythmicity (%)		Period (h)
Genotype (chromosome)	Treatment	Media	SEM	Media	SEM	N (experiments)	n (flies)
pdf-GS > +	RU	84.3483	4.1216	24.388	0.179723	4	92
pdf-GS > Mmp1 (II)	VEH	94.1583	1.78783	23.921	0.107935	3	88
pdf-GS > Mmp1 (III)	VEH	92.1483	5.44162	23.99	0.142283	4	97
pdf-GS > Mmp2 (II)	VEH	92.4147	1.2027	24.0608	0.119385	4	94
pdf-GS > Mmp2 (III)	VEH	86.39	0.735142	24.1095	0.202679	4	91
pdf-GS > Mmp1 (II)	RU	88.2221	8.30305	24.3557	0.226872	4	97
pdf-GS > Mmp1 (III)	RU	77.4062	5.40227	24.4522	0.337606	4	80
pdf-GS > Mmp2 (II)	RU	88.7672	2.81802	24.4288	0.325426	4	94
pdf-GS > Mmp2 (III)	RU	77.3029	4.66677	24.4293	0.406737	4	83
Mmp1(II)/+	RU	90.4762	9.52381	23.84	0.189868	2	32
Mmp1(III)/+	RU	100	0	24.0063	0.0733097	4	79
Mmp2(II)/+	RU	95.9725	2.01581	23.9083	0.177071	4	75
Mmp2(III)/+	RU	93.3033	3.49167	24.0254	0.136597	4	57
UAS (2x) *		Rhythmicity (%)		Period (h)
Genotype	Treatment	Media	SEM	Media	SEM	N (experiments)	n (flies)
pdf-GS > +	RU	79.1083	5.41895	24.6969	0.163329	4	104
pdf-GS > Mmp1;Mmp1	VEH	86.3857	2.6042	24.0584	0.129514	4	113
pdf-GS > Mmp2;Mmp2	VEH	65.9577	5.42395	24.1967	0.0661228	4	81
pdf-GS > Mmp1;Mmp1	RU	57.555	8.56198	24.375	0.145057	4	101
pdf-GS > Mmp2;Mmp2	RU	53.9487	2.27977	24.8273	0.219472	4	92
Mmp1;Mmp1/+	RU	95.6481	2.56767	24.2517	0.186197	4	86
Mmp2;Mmp2/+	RU	96.3778	1.94606	23.8667	0.0881917	3	55
RNAi #		Rhythmicity (%)		Period (h)
Genotype	Treatment	Media	SEM	Media	SEM	N (experiments)	n (flies)
pdf-GS > +	RU	88.1063	3.83627	24.4072	0.18922	6	149
pdfGS>Mmp1RNAi	VEH	84.4574	3.85444	23.8431	0.0961402	5	132
pdfGS>Mmp2RNAi	VEH	80.8053	6.59036	23.8047	0.0841015	5	116
pdfGS>Mmp1RNAi	RU	43.3293	8.64512	24.3573	0.138522	6	140
pdfGS>Mmp2RNAi	RU	66.7548	7.67819	24.4834	0.273817	5	119
Mmp1RNAi/+	RU	94.2078	2.49862	23.7327	0.055185	6	142
Mmp2RNAi/+	RU	90.6885	3.55619	23.7329	0.0689489	5	104
